# Supplementary material for: Effect of Restriction of Fluoroquinolone Antibiotics on Clostridioides difficile Infections in the University Hospital Hradec Králové
Source: Antibiotics (Basel). 2021 May 2;10(5):519. doi: 10.3390/antibiotics10050519 (PMC8147471; doi:10.3390/antibiotics10050519)
Supplement: Supplementary file 1 [file antibiotics-10-00519-s001.zip › Table S1.xlsx]

## Sheet: List1
Age	Male	Female	Total
0-9	10	12	22
10-19	3	2	5
20-29	10	14	24
30-39	17	12	29
40-49	20	27	47
50-59	41	46	87
60-69	131	100	231
70-79	133	118	251
80-89	53	94	147
90-99	9	20	29
Total	427	445	872
Demography data of 872 CDI positive patients.
