# Supplementary material for: Effect of Restriction of Fluoroquinolone Antibiotics on Clostridioides difficile Infections in the University Hospital Hradec Králové
Source: Antibiotics (Basel). 2021 May 2;10(5):519. doi: 10.3390/antibiotics10050519 (PMC8147471; doi:10.3390/antibiotics10050519)
Supplement: Supplementary file 1 [file antibiotics-10-00519-s001.zip › Table S2.xlsx]

## Sheet: List1
Year	Month	J01A	J01C	J01D	J01E	J01F	J01G	J01M	J01X	CDI	Patient-days
2014	1	70	6940.04	3936.41	1176.25	1724	587.833	3048	2052.99	18	29864
2014	2	130	7977.55	4037.83	1137.5	1970.83	664	2753.5	1647.16	22	26867
2014	3	180	8325.13	3410.66	1657.5	1652.17	648.833	3209	1897.24	16	30514
2014	4	115	8385.16	4733.75	1382.5	2005.67	943.666	3186.5	2606.32	16	28684
2014	5	65	7595.6	3554.75	1087.5	1621.83	726.333	2808	1596.08	8	29667
2014	6	135	9131.1	3329.08	1006.25	1957.5	832.165	3116	1798.58	14	30565
2014	7	185	7603.05	3012.66	1125	1963.5	564.666	2626	1508.99	14	23249
2014	8	175	7065.14	3106.36	624.75	1511.5	616.832	2424	1870.83	11	21466
2014	9	290	7992.19	3423.33	760	1552.33	873.333	2426.5	1776.16	14	28312
2014	10	145	8060.8	4263.66	1112.5	2115.83	703.833	2871	1704.91	14	31848
2014	11	175	7968.16	3668.33	1156.25	1599	534.166	2518	1322.08	8	27474
2014	12	230	9073.48	3745.75	1210	2498	799.166	3238	1566.16	31	22922
2015	1	350	8828.03	4240	1297.5	2317.33	750.832	2591	1964.99	25	28991
2015	2	145	7307.79	4213.75	976.25	2543.33	457.5	2053.5	2027.33	22	28085
2015	3	225	7469.2	3414.91	1136.25	2276.34	909.999	2229	1940.99	22	29987
2015	4	115	8206.44	3869.58	1101.25	1966.5	600	2896	1656.99	30	28932
2015	5	95	6255.28	3121.25	1127.5	1463.33	677.333	1642.5	1476.58	21	28622
2015	6	270	8538.37	3656.24	895	2227.66	527.5	1572.5	1631.33	16	29076
2015	7	250	7092.1	3486.58	987.75	1546.83	618.833	1548.5	1699.99	22	23325
2015	8	135	5793.78	3815.75	860	1007	475	1592	1316.49	23	22772
2015	9	185	7554.38	3556	866.5	1440.33	635.833	1530	1341.74	19	27590
2015	10	180	8197.13	4363.91	1150	2257.5	558.333	1767.5	1724.15	9	30139
2015	11	155	8673.94	3670.58	1280	2001.99	553.333	1225.75	1178.66	13	30477
2015	12	240	8795.34	4524.58	1317.5	1811.16	533.167	1677.5	1883.58	11	24736
2016	1	110	7368.31	4382.99	1032.5	1749.5	710	1687.5	2167.49	16	27967
2016	2	170	7344.96	4738.08	675	2288.66	500	1899	1508.58	22	28166
2016	3	115	8609.99	5393.66	1335	2174.33	530	2024.5	1689.16	15	31555
2016	4	225	7378.85	4021.75	1252.5	1847.5	513.333	1723	1485.58	16	30510
2016	5	205	8060.76	4176.33	1044	1495.33	647.333	1653.5	1609.16	18	31911
2016	6	130	9336.14	4589.49	1118.25	1833	550.999	1880	1632.66	12	29014
2016	7	145	6000.51	3238.83	1034	1220	386.667	1495	1163.33	5	22975
2016	8	60	7889.07	3955.99	879.25	1811.58	641.667	1922	1964.99	15	22071
2016	9	240	6403.72	4381.16	1081.25	1379.33	664.999	1645.5	1591.07	9	26894
2016	10	125	6245.45	4307.99	901	1703.67	414.999	1769	1668.32	9	30060
2016	11	200	7135.29	3776.58	1212.5	1606.5	570	2332.5	1855.57	22	29009
2016	12	270	7729.79	4078.16	988.5	1580.33	559.999	1866.5	1434.41	16	25989
2017	1	745	8542.99	5058.41	942	2711	421.666	1404.5	1817.16	26	28001
2017	2	210	7447.62	3745.16	1000.25	2385.67	378.333	1287	1495.08	15	26559
2017	3	305	6681.4	4093.24	800	1443.17	491.666	1618.5	1952.99	13	31189
2017	4	270	6431.84	3704.08	865	1638.83	455	1379.75	1686.74	5	28406
2017	5	385	7400.48	3954.24	1116.5	1452	406.667	1279	2187.65	8	28275
2017	6	255	8168.27	4056.99	904.75	1867	678.333	1161.5	1666.41	7	29660
2017	7	355	5756.15	3304.58	740.5	1174.17	401.667	724.5	1499.91	10	20734
2017	8	170	6214.67	3661.58	897.5	1470.33	285	1000	1204.24	10	22513
2017	9	280	6380.62	3786.91	789.25	1148.67	388.333	1162	1577.99	6	25991
2017	10	170	7217.72	4065.24	1001.5	1424.67	365	989	1654.91	14	29404
2017	11	265	6052.45	4877.24	1229.75	1746	396.667	934.5	1841.41	14	28600
2017	12	245	6102.11	4421.24	1195.5	1846.66	326.666	884	1399.91	11	23903
2018	1	120	7384.17	4363.33	1153	2091.83	430	671	1554.07	10	29244
2018	2	260	7079.42	4593.16	863.5	2207.67	303.333	1076.2	1970.24	15	27424
2018	3	225	8415.18	5265.32	920.5	2149.83	421.666	1128.5	2347.24	8	30419
2018	4	235	7471.77	5419.57	1118	1582.83	473.333	998	1790.66	15	27247
2018	5	265	7520.69	4510.33	809	1633.17	475	915.5	1415.99	7	30002
2018	6	435	7579.04	5335.49	951	2037.5	460	706.5	2131.49	12	27920
2018	7	155	6591.44	4199.66	991.25	1457.17	358.334	839.75	1562.08	10	21390
2018	8	455	6059.07	5034.16	701.25	1488.33	422.666	655.75	1607.91	12	21105
2018	9	650	7165.62	5326.83	977.75	1608.42	378.333	710.5	2061.24	13	26978
2018	10	335	9888.75	5758.41	1222.5	1741.83	412.667	1246.5	2268.07	13	27898
2018	11	370	7075.78	5598.24	987.5	2304.16	410	1283	1835.49	13	28372
2018	12	330	7269.4	4708.58	720.25	1934.33	436.666	710	1751.24	11	23346
Monthly ATB consumption by ATC group (DDD), numer of CDI cases and patient-days
