# Supplementary material for: Effect of Restriction of Fluoroquinolone Antibiotics on Clostridioides difficile Infections in the University Hospital Hradec Králové
Source: Antibiotics (Basel). 2021 May 2;10(5):519. doi: 10.3390/antibiotics10050519 (PMC8147471; doi:10.3390/antibiotics10050519)
Supplement: Supplementary file 1 [file antibiotics-10-00519-s001.zip › Table S3.xlsx]

## Sheet: List1
Ribotype	Ag+Tox-	Ag+Tox+	Total	%
001	10	8	18	19.3548
014	6	6	12	12.9032
078	2	5	7	7.52688
NRT	5	1	6	6.45161
176	0	6	6	6.45161
020	4	2	6	6.45161
002	3	0	3	3.22581
023	1	2	3	3.22581
005	1	1	2	2.15054
418	0	2	2	2.15054
400	0	2	2	2.15054
012	0	2	2	2.15054
049	2	0	2	2.15054
449	0	2	2	2.15054
413	1	1	2	2.15054
027	2	0	2	2.15054
126	2	0	2	2.15054
578	0	1	1	1.07527
106	0	1	1	1.07527
029	1	0	1	1.07527
056	1	0	1	1.07527
081	1	0	1	1.07527
404	0	1	1	1.07527
705	1	0	1	1.07527
410	1	0	1	1.07527
529	0	1	1	1.07527
070	1	0	1	1.07527
026	0	1	1	1.07527
018	1	0	1	1.07527
211	0	1	1	1.07527
475	1	0	1	1.07527
Total	47	46	93	100
Ribotypes and fenotypes (C.diff QuikChek based) of the 93 C. difficile isolates examined in 2018, NRT - ribotyping failed
